# Supplementary material for: Impacts on quality: Enjoyment factors in blind and low vision audience entertainment ratings: A qualitative study
Source: PLoS One. 2018 Dec 3;13(12):e0208165. doi: 10.1371/journal.pone.0208165 (PMC6277089; doi:10.1371/journal.pone.0208165)
Supplement: S1 Dataset — (ZIP) [file pone.0208165.s001.zip]

Archive with 3 entries (3 files):
- post_survey.csv
- between_episodes1-8.xlsx
- pre_data.csv
