# Supplementary material for: Impacts on quality: Enjoyment factors in blind and low vision audience entertainment ratings: A qualitative study
Source: PLoS One. 2018 Dec 3;13(12):e0208165. doi: 10.1371/journal.pone.0208165 (PMC6277089; doi:10.1371/journal.pone.0208165)
Supplement: S1 Dataset — (ZIP) [file pone.0208165.s001.zip › post_survey.csv]

Q1	Q1_a	Q1_a_Other	Q2	Q2_Other	Q3	Q3_Other	Q4	Q4_Other	Q5	Q5_Other	Q6	Q6_Other	Q7	Q7_Other	Q8	Q8_Other	Q9	Q9_Other	Q10	Q10_Other	Q11	Q11_Other	Q12	Q12_Other	Q13	Q13_Other	Q14	Q15	Q16
289			2		5		1		1		2		5		1		2		1		5		5		2		In general, I liked the speed of the description, as well, I liked the volume of the voice.	I did nt like the style of description. It was always just too much like listening to a sports commontator.
219			2		2		3		1		5		5		1		2		1		4		5		1		n/a	I was disappointed that the descriptiondidn't have more facial expressions. This is also a series where some characters where portraied by men in womens clothing. That would have been good to know.Clothing description for some characters would have been nice too.	n/a
9			1		1		2		1		5		5		2		1		1		1		2		3		I liked it because it was fun to watch.	sometimes the pace.	I really enjoyed watching and being a part of this study so thank you Mala. Roopa,
259			1		2		1		1		4		1		2		1		4		1		5		1		Pace of description to show, describer's inflection, and description style	Sometimes the describer's voice was too loud and got in the way of the show's audio.
9			2		1		2		2		4		2		2		2		3		2		2		1		WHIMSICAL DESCRIPTIONS	.	.
209			2		1		1		1		5		5		2		1		2		2		5		2		The voice and the style of description. Volume was appropriate and timing was good.	Occasionally, I found it a little difficult to understand. The describer did not always enunciate clearly.	This would have to be the best audio description I have experienced. I would have also like some information on which actors were playing which roles.
229			1		2		1		1		5		5		1		1		5		1		5		3		the picture because it was so colorful.	nothing the show was wonderful	the show was very funny and thank you Mala for making me a part of the study
319			2		2		1		1		4		5		2		1		4		2		4		2		I like the style, pace and quality of description because they gave me adequate information to be abe to understand and appreciate what was going on.	Description was a little fast in the first two episodes, but other than that, I had no problems.	Enjoyed the show overall and found the experience of participating wonderful.
409			1		1		2		1		5		5		5		1		2		2		5		2		Towards the end of the episodes, I started to like the audio description of the shows. It was clear and did not interfare with the dialogues of characters. The queality of the description was better than the conversations descriptions, which as it seems to me, are sometimes full of noise.	It is difficult though, I appreciate the description of the actions appearance so as to give a better understanding to the audiences who are not expected to see the screen	no comments given
449			1		2		1		1		4		4		5		1		1		4		5		1		I liked the fact that the describer was sounding very friendly, relaxed tone of voice. He did nto appear rushed as if he was trying to catch up nor did he seem distressed. Every so often he added a personal comment. This was good sometimes, but not at other times. It included me in the situation!	There was times that I would have liked a better description of the mood, such as happy or sad etc. especially in the case of the cat at the vet. I was not sure if the cat was really sick or if they were trying to cheat the owner from his money. There was not a full description if they cat was really ill lookin. I also was left to wonder what was going on when the describer made such comments as …	It would have been helpful to have a full description of the age, and clothing of the charactoers at some point. Also, the change ofscene would have been more helpfull such as the house of the mayor. It was very enjoyable overall since the describer was interesting and did not sound flat monotone of board.
419			2		2		2		4		2		4		4		2		1		2		4		2		no comments	Actor's tone of voice was confusing e.g. boy or girl	Description should have gender balance.
299			2		2		4		1		5		5		2		1		4		1		4		1		Some of the naraters did very well to describe the show. Also, some of them give enough information to make it more enjoyable and follow the stories.	Sometimes the narrater's voice was low and talked fast.
269			5		4		1		5		5		1		5		1		5		1		1		1		I liked the descriptions they gave. I liked most of the voices doing the describing.	I did not like when the describers tried to be cute or over dramatic in their descriptions.	I love descriptive video and hope some day that everything will have it built in. It helps so much with accessibility. I hope that all videos and all channels and movie theatres will have it and also that other venues such as live theatre and sporting events will have it too.
239			2		3		2		2		3		3		3		3		3		3		3		2		witty sarcastic remarks..	...	i am really glad you are doing this study to help people in need.
458			2		2		1		2		5		4		2		2		1		3		5		2		I liked that the description had the same kind of humor as the show.	I really needed more description of the characters, or just someone saying who each charatcter was before they started talking. Because all the characters had similiar voices, I was confused for the first few episodes.
279			1		1		2		1		5		5		2		1		1		1		5		1		I found the one-liners really funny and I liked the overall sense of humour. The videos kept me in suspense and the plot was surprising. A lot of the characters made me laugh, the way they were portrayed.	I didn't like the parts with Dusty and the corpse of Larry Bowman. It gave me the creeps. It made me feel sick.	With the exception of a few times when I felt there was not enough audio description, I felt that the describers did a pretty good job in letting us know what was happening in the videos. There was a time or two when foul language was used by the describers. I think that that kind of language is totally unnecessary.
339			1		2		2		2		4		5		1		4		2		5		5		2		The description was upbeat and matched the level of comedy in the program on in most ways.	the describer gave inconsistent levels of description during each show. Audio descripion was too brief. If new characters come in than they should be noted by describer including adescription of how the character is dressed and from which direction he came.	I felt that the description was lacking overall as initial character descriptions were made in some cases in the first episode only and nothing was eally said in later episodes as followup.
379			4		3		3		1		2		2		5		4		2		5		4		2		The description followed the story	The description did not provide enough details to follow the story without some vision	I would volunteer again for this type of survey
359			4		2		2		2		4		1		1		1		1		5		1		1		It helped me to understand the actions when was no narration or dialouge.	Not enough background (clothing, action, setting, colour) description.	Vulgar laungage not necessary for content. This is not a show for my age level, interest and background. I would like more true to life drama, hostrical drama. Comedy of thi type not my thing. (even with description, can't grasp satire quickly enough).
399			2		1		2		2		5		3		3		1		2		2		4		2		I liked the description of what happening. It allowed me to follow what was happening better.	I thought it was very helpful so I liked the description alot.
429			2		1		1		1		4		4		2		2		2		2		5		2		The court scene. The Audio description of these scenes gave me a detailed sense of all the actions in a co-ordinated and timely/sequential manner and assisted with the development of the climax	The progressive story line transition amoung the Larry, from Larry - mayor to dead Larry to Larry the corpse (the necrophilic relationship with the coroner Dusty.	No response given
329			4		4		3		2		3		3		1		1		3		1		1		3		the whole peice made no sence -- too jumbled up	A stupid show	no response given
349			1		1		2		1		5		5		2		2		1		1		5		1		I like very much when the narrator described the scenes that the main characters performance because it gives me more details about what is happening in each episode.	Why I don't know, I don't remember what I disliked about the episodes.	no response given
439			4		1		2		1		5		1		2		1		1		4		2		1		Tone and speed	Lack of details and assume knowledge of understanding.	Enjoyed being part of the survey. Happy to hear more shows are getting audio description. Please keep up the good work.
369			3		2		2		3		5		3		2		1		4		1		2		1		I like the pace of the description in relation to the show because it did not interfare with the description.	I did not like that even it is audiodescription, I still feel that I was not getting as much information as I do with audiodescribed movies. I did not really care for the voice of the narrator of some episodes, because I found it similar to some of the characters.	I have mentioned it before in some of the questionaires, but I�d like to stress that maybe part of my not really enjoying Death Comes to Town is the show itself, not the audio description. I do like dark humor and non-traditional themes, but this show did not really fulfill my expectations. I even found it boring. I do not regret participating in the study, in this sense the experience was indeed…
