# Supplementary material for: Impacts on quality: Enjoyment factors in blind and low vision audience entertainment ratings: A qualitative study
Source: PLoS One. 2018 Dec 3;13(12):e0208165. doi: 10.1371/journal.pone.0208165 (PMC6277089; doi:10.1371/journal.pone.0208165)
Supplement: S1 Dataset — (ZIP) [file pone.0208165.s001.zip › between_episodes1-8.xlsx]

## Sheet: Sheet1
subject_no	Q2_1	Q3_1	Q4_1	Q5_1_1	Q5_2_1	Q5_3_1	Q5_4_1	Q5_5_1	Q5_6_1	Q5_7_1	Q6_1_1	Q6_2_1	Q6_3_1	Q6_4_1	Q6_5_1	Q6_6_1	Q6_7_1	Q6_8_1	Q6_9_1	Q6_10_1	Q6_11_1	Q6_12_1	Q2_2	Q3_2	Q4_2	Q5_1_2	Q5_2_2	Q5_3_2	Q5_4_2	Q5_5_2	Q5_6_2	Q5_7_2	Q6_1_2	Q6_2	Q6_3_2	Q6_4_2	Q6_5_2	Q6_6_2	Q6_7_2	Q6_8_2	Q6_9_2	Q6_10_2	Q6_11_2	Q6_12_2	Q2_3	Q3_3	Q4_3	Q5_1_3	Q5_2_3
20	2	1	9	1	1	1	1	1	0	0	0	0	0	0	0	0	0	0	0	0	0	1	2	1	8	1	1	1	0	0	1	0	0	0	0	0	0	0	1	0	0	0	0	0	1	1	9	1	1
21	2	2	7	0	1	1	1	0	1	1	1	0	0	0	0	0	1	0	0	0	0	1	2	4	6	1	1	1	0	0	1	0	0	0	0	0	0	0	1	0	0	0	0	1	2	2	7	1	1
22	1	1	10	0	1	1	0	0	0	0	0	0	0	0	0	0	0	0	1	1	0	0	1	1	9	0	1	0	1	0	1	0	1	0	0	1	0	0	0	0	0	0	0	0	1	1	9	0.5	1
23	2	2	7	1	1	1	1	1	1	0	0	0	0	0	0	0	1	0	0	0	0	0	2	2	7	1	1	1	1	1	1	0	0	0	0	0	1	0	0	0	0	0	0	0	2	2	8	1	0
24	1	2	8	1	1	1	0	1	1	0	0	0	0	0	0	0	0	0	0	1	0	1	1	2	7	0	0	0	0	0	0	1	1	1	0	0	0	0	0	0	0	1	1	0	1	1	8	1	1
25	1	1	8	1	0	1	1	1	1	0	1	0	0	0	0	0	0	0	0	0	0	1	1	1	8	1	0	1	1	1	0	0	0	0	0	0	0	0	0	0	0	0	1	0	1	1	8	0	0
26	4	2	5	1	1	0	0	1	1	0	1	0	0	0	0	0	0	1	1	1	1	0	4	2	8	1	1	1	0	1	1	0	1	0	0	0	0	0	0	0	0	0	0	0	4	2	5	1	0
27	2	2	6	0	0	0	0	0	0	1	1	0	0	0	0	0	1	0	0	0	0	0	1	1	9	1	1	1	1	1	1	1	1	0	0	0	0	0	0	0	0	0	0	1	2	2	5	1	0
28	2	2	6	1	0	1	1	1	1	0	1	0	0	0	0	0	0	0	1	0	0	0	3	3	5	1	1	0	1	1	0	0	1	0	0	0	0	0	0	0	1	1	0	0	1	1	7	1	1
29	2	2	9	0	1	1	1	1	1	0	0	0	1	1	1	1	0	0	0	0	0	0	2	1	10	1	1	1	1	1	1	0	1	0	0	1	0	1	0	0	0	0	0	0	2	4	8	0	1
31	2	2	8	0	1	0	1	1	1	0	0	0	1	0	0	1	0	0	0	0	0	1	1	3	8	0	1	1	1	1	0	0	0	0	1	0	1	1	0	0	0	0	0	0	2	2	8	0	1
32	2	2	7	0	0	0	1	1	0	0	0	0	0	0	0	0	0	0	0	0	0	1	2	2	6	0	0	1	0	0	0	0	0	1	0	0	1	0	1	0	1	0	0	0	2	2	6	1	0
33	2	4	3	1	1	0	0	1	0	0	0	0	0	0	0	0	1	1	0	0	0	0	1	2	6	1	1	0	1	0	0	0	0	0	0	0	0	0	1	0	0	0	0	1	1	2	7	1	1
34	2	2	7	0	0	0	0	1	0	0	0	0	1	0	1	0	0	0	0	0	1	0	1	2	8	0	1	1	1	0	1	0	1	0	0	1	0	0	0	0	0	0	0	0	1	1	9	1	1
35	5	2	6	0	0	0	1	0	0	0	0	0	0	0	0	0	0	0	0	0	0	1	2	2	5	1	0	0	0	1	0	0	0	0	0	0	0	0	1	0	0	0	0	0	2	4	5	0	1
36	3	2	7	0	1	1	0	0	1	0	0	0	0	1	0	0	1	0	0	0	0	0	2	2	7	0	0	1	1	0	0	0	0	1	0	0	0	0	1	0	0	0	0	0	2	2	8	0	0
37	2	4	6	1	1	0	0	0	0	0	0	0	0	0	0	0	1	1	0	0	0	0	2	4	3	0	1	0	0	0	0	0	0	1	0	0	0	0	1	0	0	0	0	1	3	4	2	1	0
39	2	1	8	1	1	1	1	1	1	0	0	0	1	0	0	0	0	0	0	0	0	0	2	2	7	1	1	1	1	0	1	0	0	0	0	0	0	0	1	0	0	0	0	0	1	1	9	1	1
40	2	2	8	0	0	0	1	1	1	0	0	0	1	0	0	0	1	0	1	0	0	0	1	1	9	1	1	1	0	1	0	0	1	0	0	0	0	0	0	0	1	0	0	0	1	1	8	0	0
41	3	2	5	1	1	0	0	0	1	0	0	0	1	0	1	0	1	0	1	0	0	0	2	1	8	1	1	0	0	0	0	0	1	0	0	0	0	0	1	0	1	0	0	0	1	1	9	1	1
42	2	2	6	1	1	1	1	1	1	0	1	0	0	0	0	1	0	1	0	1	0	0	2	2	6	1	1	1	1	1	1	0	0	0	0	0	0	0	0	0	0	1	0	0	2	1	7	1	1
43	1	2	6	1	1	0	1	0	0	0	0	0	0	0	0	0	1	0	0	0	0	1	2	2	8	0	0	1	1	1	1	0	0	0	1	0	0	0	1	0	0	0	0	0	3	2	6	0	0
44	3	2	6	1	0	1	1	0	1	0	0	0	0	0	0	0	1	0	0	0	0	0	2	2	7	1	1	1	1	1	0	1	0	0	0	0	0	0	0	0	0	0	0	1	3	2	6	0	0
45	3	3	6	1	0	0	1	1	1	0	0	0	0	0	0	0	0	0	0	0	0	1	2	3	6	1	1	1	1	0	0	0	1	0	0	0	0	0	1	0	1	0	0	0	2	2	7	1	1
[truncated: 127 more columns]
