# Supplementary material for: Impacts on quality: Enjoyment factors in blind and low vision audience entertainment ratings: A qualitative study
Source: PLoS One. 2018 Dec 3;13(12):e0208165. doi: 10.1371/journal.pone.0208165 (PMC6277089; doi:10.1371/journal.pone.0208165)
Supplement: S1 Dataset — (ZIP) [file pone.0208165.s001.zip › pre_data.csv]

Q1	Q2	Q2_Other	Q3	Q3_Other	Q4	Q4_Other	Q5	Q5_Other	Q6	Q6_Other	Q7	Q7_Other	Q8	Q8_Other	Q9	Q9_Other	Q10	Q10_Other	Q11	Q12
23	3		2		4		7		1		2		4		3		3		clear pronunciation	good reader, great comedy
22	3		2		6		2		1		2		4		3		4		clear voice	funny show
27	5		1		3		4		1		3		2		3		3		The description needs to be heard well, but it must not over-shadow the actual sounds, including voices in the show.	I look forward to watching the videos. I enjoy watching descriptive shows.
21	4		1		3		4		1		3		4		4		2		A description of the scene,includeing time of day and weather condition. a breif description of the characters involved.Actions taken by the characters that are important to the scene are esential. It is not really ecential. If the character has a cup of coffee, I don't need to know every time the character has a drink. Unless it is part of the action, like the coffe burning the character because…	I'm hopeing to get a good laugh out of it and to understand what is happening on the screen.
33	3		2		3		6		3		3		4		3		3		Was the description correct, did it give enough detail, was description given at an appropriate time ie. was description given while normal program audio playing	I am expecting the description to be informative, but not distracting from program content
f24	3		2		4		5		1		4		4		4		2		terse, blended well with the audio, sufficient to consume the show	no idea?
30	5		2		4		4		3		2		4		3		3		Explanations of facial expressions, of small movements	I have no preconceived expectations
20	4		1		2		5		1		3		2		4		2		volume in comparison to the music and dialogue, vocal expression, timing of description - eg a window breaks, then some time after you hear the braking glass	Not really sure - a comedy with audio description?
28	4		1		3		4		1		3		5		4		3		Sound of voice, Volume of sound as compared with the audio of the show. vocal expression	Decent audio description based on my above answers.
45	2		2		3		3		1		3		4		3		3		understanding of what is going on, not interfering with the dialoge or giving away jokes before they happen	not sure
43	2		1		2		2		1		2		1		4		2		availibity, ease to access, accuracy, sound quality	Good quality entertainment with accurate description
26	4		1		3		4		1		4		4		4		2		Clear and concise descriptions, voice easy to understand. Voice only speaks when there is no dialogue	I am not sure.
32	6		1		2		5		2		2		4		4		4		a good commody show. Verbal description so you are able to understand what you are watching.	want description to match the show's story line
35	6		1		2		2		4		1		6		3		2		what people doing especially when no dialogue and sets. see paper survey for more.	I don't yet know what the content of the show is
36	3		1		5		1		1		1		6		1		3		my experience with audio description is only based on movies, not TV. The things that are important to me in terms of audio description are: 1 if descripption is relevant to the p,lot. 2 how easy is to follow the description.(quality of sound and voice) 3 that the narration does not interfare with the dialogue . 4 the details such as what charactors are wearing settings layout is not a sacrificed.	I have never watched the show so I am not expecting to have fun with a completely new program. This will be bbetter with audio description. I expect that the AD will make the show easy to follow and understand. I will be interested in seeing shorter segments It will be interesting to see if the same voice describes all the episodes of if the narrator changes.
34	4		2		4		4		1		3		4		3		3		The audio clear, matching the audio description with the senest in rating the quality of the show?	I'd like what happen on scenario? I expect a clear description about the scenario and the plot
31	3		1		5		4		2		3		4		4		3		the degree of detail of the audio description how well it actully describes the visual content. and that it doesn't talk over the dialogue of the show.	Easy to follow story line, audio description of visual content, an opportunity to be entertained, through comody. I watched Kids in th hall a couple of times when I was in university. So I expect something similar to that experience. I expect the Ad to provide a synopsis of the show's content; will need to listen to the dialogue to folow the story line and get full appriciation of each episode.
30	3		1		3		1		4		1		6		1		1		Attention to detail, describing the room, describing the action of the actors.	Nothing, no special expectations.
29	4		2		3		4		2		3		2		3		3		The narrator's voice and the description speed. the descriptions during the undialog scams and actions	I expect the show will be interesting for blind and low vision persons. I hope more blind persons will watch the show who like it.
37	4		2		3		1		4		1		2		4		1		The description will have to explain the scene but not interrup the flow of the program	I don't what to expect. For AD I need to be able to sit and listen. It will have to be descriptive even if it is X rated.
38	4		2		4		5		1		4		3		4		3		How it is able to describe what is going on in the show	I expect it will be interesting, descriptive and maybe even a little scary by the sounds of the name. I expect the AD to be very descriptive for me to understand what is going on without a sighted person assistance.
40	3		2		5		4		2		2		6		3		3		Accurate description; AD not interfering with regular dialogue.	Professional AD of the event. I want to see the reflections of the art of the director, of the show, in the AD
41	4		1		5		4		2		2		3		4		3		clear voice; clear sound; perfect pronounciation; sweet sound	sad tone. Expect AD to describe occurance
39	2		2		3		4		2		2		1		3		3		How well it describes the action without interfering with the regular conversation.	I expect it to be a sad story.
25	2		1		2		4		1		3		4		3		3		Clear voiced describer and description that doesn't interrupt important show details such as character dialogue.	I've never seen "Kids in the Hall", so I expect to be entertained by something entirely new to me.
43	2		1		2		2		2		3		2		3		2		Making sure all details are given. Describer should be expressive in his voice and not talk to fast.	Unsure
44	5		1		3		1		3		1		6		3		3		comprehension, enjoyment, lighthearted accurate description.	I don't have any expectations.
